# Supplementary material for: On the Limits of Alpine Plants: A Systematic Review of the Factors Behind Species' Elevational Range Limits
Source: Ecol Evol. 2026 Mar 4;16(3):e73183. doi: 10.1002/ece3.73183 (PMC12959958; doi:10.1002/ece3.73183)
Supplement: Supplementary file 1 — Data S1: ece373183‐sup‐0001‐supinfo.R. [file ECE3-16-e73183-s002.R]

#.PACKAGES ----
library(tidyverse)
library(treemap)
library(sf)
library(sysfonts)
library(showtext)
library(patchwork)
library(readxl)

#.LITERATURE SEARCH DECEMBER 2022 ----
#..1) Import Web of Science RIS batches (max ~1000 each) 
ref_1  <- read_ref("savedrecs.ris")
ref_2  <- read_ref("savedrecs-2.ris")
ref_3  <- read_ref("savedrecs-3.ris")
ref_4  <- read_ref("savedrecs-4.ris")
ref_5  <- read_ref("savedrecs-5.ris")
ref_6  <- read_ref("savedrecs-6.ris")
ref_7  <- read_ref("savedrecs-7.ris")
ref_8  <- read_ref("savedrecs-8.ris")
ref_9  <- read_ref("savedrecs-9.ris")
ref_10 <- read_ref("savedrecs-10.ris")
ref_11 <- read_ref("savedrecs-11.ris")
ref_12 <- read_ref("savedrecs-12.ris")
ref_13 <- read_ref("savedrecs-13.ris")
ref_14 <- read_ref("savedrecs-14.ris")
ref_15 <- read_ref("savedrecs-15.ris")
ref_16 <- read_ref("savedrecs-16.ris")
ref_17 <- read_ref("savedrecs-17.ris")
ref_18 <- read_ref("savedrecs-18.ris")
ref_19 <- read_ref("savedrecs-19.ris")
ref_20 <- read_ref("savedrecs-20.ris")
ref_21 <- read_ref("savedrecs-21.ris")
ref_22 <- read_ref("savedrecs-22.ris")

#..Merge WoS batches 
ref <- bind_rows(
  ref_1, ref_2, ref_3, ref_4, ref_5, ref_6, ref_7, ref_8, ref_9, ref_10,
  ref_11, ref_12, ref_13, ref_14, ref_15, ref_16, ref_17, ref_18,
  ref_19, ref_20, ref_21, ref_22
)

#..Deduplicate WoS 
ref_WoS <- ref %>%
  distinct(title, .keep_all = TRUE) %>%
  distinct(abstract, .keep_all = TRUE) %>%
  distinct(doi, .keep_all = TRUE)

#..2) Import Scopus RIS batches (max ~2000 each) 
cit_1 <- read_ref("scopus.ris")
cit_2 <- read_ref("scopus-2.ris")
cit_3 <- read_ref("scopus-3.ris")
cit_4 <- read_ref("scopus-4.ris")
cit_5 <- read_ref("scopus-5.ris")
cit_6 <- read_ref("scopus-6.ris")
cit_7 <- read_ref("scopus-7.ris")
cit_8 <- read_ref("scopus-8.ris")

ref_Scopus <- bind_rows(cit_1, cit_2, cit_3, cit_4, cit_5, cit_6, cit_7, cit_8) %>%
  distinct(title, .keep_all = TRUE) %>%
  distinct(abstract, .keep_all = TRUE) %>%
  distinct(doi, .keep_all = TRUE)

#..3) Merge WoS + Scopus, align columns, deduplicate 
cols_to_keep <- intersect(colnames(ref_WoS), colnames(ref_Scopus))
ref_WoS     <- ref_WoS[, cols_to_keep, drop = FALSE]
ref_Scopus  <- ref_Scopus[, cols_to_keep, drop = FALSE]

database <- bind_rows(ref_WoS, ref_Scopus) %>%
  distinct(title, .keep_all = TRUE) %>%
  distinct(abstract, .keep_all = TRUE) %>%
  distinct(doi, .keep_all = TRUE)

#..4) Exclude irrelevant topics via keyword filters 
exclude_patterns <- paste(c(
  # Crops / agronomy
  "crop", "wheat", "cereal", "maize", "rice", "cotton", "tomato", "soy", "potato",
  "coffee", "rapeseed", "cauliflower", "Brassica napus", "chickpea", "lettuce",
  "lentil", "pumpkin", "agroforest", "farming", "livestock", "agricultur",
  # Aquatic/marine/saline
  "ocean", "lake", "sea", "marin", "salin", "saltmarsh", "aquatic", "salt",
  "wetland", "freshwater", "reef", "seagrass", "coral",
  # Other exclusions
  "paleo", "archaeology", "parasit", "host", "carnivor", "sahara", "urban",
  "mercury", "electricity"
), collapse = "|")

refined_database <- database %>%
  filter(!str_detect(title, regex(exclude_patterns, ignore_case = TRUE)))

#..NOTE on curation 
# The refined_database was then **manually reviewed and curated** (removing false
# positives, harmonizing metadata). The resulting curated table was saved and used
# for all figures below as "Table_clean_11.08.2025.csv".

#.LITERATURE SEARCH JANURARY 2026 ----
#.load files from literature search 
ref_1  <- read_ref("Literaturesearch15.1._3/savedrecs-3.ris")
ref_2  <- read_ref("Literaturesearch_15.1._2/savedrecs-4.ris")
ref_3  <- read_ref("Literaturesearch_15.1._2/savedrecs-5.ris")
ref_4  <- read_ref("Literaturesearch_15.1._2/savedrecs-6.ris")
ref_5  <- read_ref("Literaturesearch_15.1._2/savedrecs-7.ris")
ref_6  <- read_ref("Literaturesearch_15.1._2/savedrecs-8.ris")
ref_7  <- read_ref("Literaturesearch_15.1._2/savedrecs-9.ris")
ref_8  <- read_ref("Literaturesearch_15.1._2/savedrecs-10.ris")
ref_9  <- read_ref("Literaturesearch_15.1._2/scopus_export.ris")

wos <- bind_rows(ref_1, ref_2, ref_3, ref_4, ref_5, ref_6, ref_7, ref_8) %>%
  dplyr::select(-date_generated, -C6, -article_number, -A1)
scopus <- ref_9 %>%
  dplyr::select(-database, -document_type, -source_type, -article_number,
                -url, -notes, -supertaxa)
wos    <- wos    %>% janitor::clean_names()
scopus <- scopus %>% janitor::clean_names()
all_refs <- bind_rows(wos, scopus) %>%
  filter(year > 2021)

#.manual checking of duplicate titles 
all_refs_marked <- all_refs %>%
  mutate(
    title_key    = na_if(str_squish(str_to_lower(title)), ""),
    abstract_key = na_if(str_squish(str_to_lower(abstract)), "")
  ) %>%
  # Duplicates by TITLE only
  group_by(title_key) %>%
  mutate(
    dup_title_n     = n(),
    dup_title       = !is.na(title_key) & dup_title_n > 1,
    dup_title_group = if_else(dup_title, cur_group_id(), NA_integer_),
    dup_title_row   = if_else(dup_title, row_number(), NA_integer_)
  ) %>%
  ungroup() %>%
  # Duplicates by TITLE + ABSTRACT together (same pair)
  group_by(title_key, abstract_key) %>%
  mutate(
    dup_title_abs_n     = n(),
    dup_title_abs       = !is.na(title_key) & !is.na(abstract_key) & dup_title_abs_n > 1,
    dup_title_abs_group = if_else(dup_title_abs, cur_group_id(), NA_integer_),
    dup_title_abs_row   = if_else(dup_title_abs, row_number(), NA_integer_)
  ) %>%
  ungroup() %>%
  select(-title_key, -abstract_key)

dups_title <- all_refs_marked %>%
  filter(dup_title) %>%
  arrange(dup_title_group, dup_title_row)

#.remove duplicates 
df <- all_refs %>%
  mutate(
    title_key    = str_squish(str_to_lower(title)),
    abstract_key = str_squish(str_to_lower(abstract))
  ) %>%
  distinct(title_key, abstract_key, .keep_all = TRUE) %>%
  distinct(title_key, .keep_all = TRUE) %>%
  select(-title_key, -abstract_key) %>%
  distinct()

#.removal of datasets 
pat <- regex("data\\s*(for|from)\\s*[:\\-]?|data[_\\s-]*sheet|\\bdataset\\b", ignore_case = TRUE)

df <- df %>%
  filter(!str_detect(coalesce(source, ""), regex("^(zenodo|dryad|figshare)$", ignore_case = TRUE)))

#.removal of nonfitting papers 
crop_terms <- c(
  "wheat","rice","maize","corn","soybean","soya","barley","oat","rye","sorghum","millet",
  "potato","sweet potato","cassava","yam","taro",
  "tomato","cucumber","pepper","capsicum","eggplant","aubergine","onion","garlic","leek",
  "lettuce","cabbage","broccoli","cauliflower","spinach","kale","carrot","beet","radish",
  "pea","beans?","chickpea","lentil",
  "apple","grape","citrus","orange","lemon","lime","banana","mango","strawberry","blueberry",
  "coffee","cocoa","cacao","tea","olive",
  "canola","rapeseed","sunflower","peanut","groundnut","cotton","sugarcane","sugar beet","oil palm"
)

saltwater_terms <- c(
  "marine","ocean","sea","saltwater","saline","brackish",
  "coastal","estuar(y|ine)","lagoon","tidal","intertidal",
  "salt marsh","marsh","mangrove","seagrass","kelp","seaweed","macroalga(e)?","coral","reef",
  "fish","fishes","shellfish","crab","shrimp","prawn","oyster","mussel","clam","aquaculture","fisher(y|ies|ing)?"
)

df <- df %>%
  filter(
    !str_detect(
      paste(coalesce(title, ""), coalesce(abstract, ""), sep = " "),
      regex(paste0("\\b(", paste(c(crop_terms, saltwater_terms), collapse = "|"), ")\\b"),
            ignore_case = TRUE)
    )
  ) %>%
  distinct()

#.drop forest papers but keep treeline ecotone or boundaries 
df <- df %>%
  mutate(
    forest_title = str_detect(coalesce(title, ""), regex("\\bforest\\b", ignore_case = TRUE)),
    keep_forest_context = str_detect(
      coalesce(title, ""),
      regex("\\b(ecotone|ecotones|treeline|tree\\s*line|timberline|forest\\s*[-–]\\s*grassland|forest\\s+grassland)\\b",
            ignore_case = TRUE)
    ),
    treeline_trees = str_detect(
      paste(coalesce(title, ""), coalesce(abstract, ""), sep = " "),
      regex("\\b(pinus|pine(s)?|picea|spruce(s)?|abies|fir(s)?|larix|larch(es)?|juniper(us)?|cedrus|cedar(s)?|pseudotsuga|douglas\\s*fir|douglas-fir|cupressus|cypress(es)?|taxus|yew(s)?|conifer(s)?|gymnosperm(s)?)\\b",
            ignore_case = TRUE)
    )
  ) %>%
  filter(!(forest_title & !keep_forest_context)) %>%
  filter(!treeline_trees) %>%
  select(-forest_title, -keep_forest_context, -treeline_trees) %>%
  distinct()

#.further removals 
df <- df %>%
  filter(
    !str_detect(
      coalesce(title, ""),
      regex(
        paste(
          c(
            "\\bnothofagus\\b",
            "\\bnegev\\b",
            "\\bbeechwoods?\\b",
            "\\bfossils?\\b",
            "\\bbetula\\s+pendula\\b",
            "\\bbetula\\s+pubescens\\b",
            "\\bfagus\\b",
            "\\bbaboons?\\b",
            "\\bavocados?\\b",
            "\\bculicoides\\b",
            "\\beuropean\\s+beech(?:es)?\\b",
            "\\bfagus\\s+sylvatica\\b",
            "\\bbryophytes?\\b",
            "\\btree\\s*[-–]?\\s*rings?\\b",
            "\\bcrops?\\b",
            "\\bdomesticated\\b",
            "\\bfigs?\\b",
            "\\baquatic\\s+vascular\\s+plants?\\b",
            "\\balnus\\s+glutinosa\\b"
          ),
          collapse = "|"
        ),
        ignore_case = TRUE
      )
    )
  )

df <- df %>%
  distinct()

# #.exporting of cleaned dataset 
# write_csv(df, "Cleaned_literaturesearch_15.01.2026.csv")

#.FIGURES ----
#..Read data and prepare for analysis 
review <- read_excel("Cleaned_table_26.1.26.xlsx", sheet = 2)

# Split upper/lower (include "Upper and lower" in both)
upper <- review %>% filter(Limit %in% c("Upper", "Upper and lower"))
lower <- review %>% filter(Limit %in% c("Lower", "Upper and lower"))

split_data <- function(data, growth_form) {
  data %>% filter(`Growth form` %in% growth_form)
}

assemblages_upper <- split_data(upper, c("not specified"))
species_upper     <- split_data(upper, setdiff(unique(upper$`Growth form`), "not specified"))
assemblages_lower <- split_data(lower, c("not specified"))
species_lower     <- split_data(lower, setdiff(unique(lower$`Growth form`), "not specified"))

#.Figure 1 ----

#..Figure 1a — Donut: share of studies by Limit ----
pie <- review %>%
  group_by(Limit) %>%
  distinct(doi) %>%
  summarise(n = n(), .groups = "drop") %>%
  filter(!is.na(Limit)) %>%
  mutate(percentage = n / sum(n) * 100)

p_donut_inset <- ggplot(pie, aes(x = "", y = percentage, fill = Limit)) +
  geom_bar(stat = "identity", width = 1) +
  coord_polar(theta = "y") +
  theme_void() +
  scale_fill_manual(values = c("Lower" = "#7B241C", "Upper" = "#21618C")) +
  geom_text(aes(label = paste0(round(percentage), "%")),
            position = position_stack(vjust = 0.5),
            color = "white", size = 3.3) +
  theme(legend.position = "none",
        base_family = "Barlow Semi Condensed") +
  # white center for the donut effect (simple placeholder)
  geom_col(aes(x = -1, y = 0))

# Tiny tag-only plot to overlay the "a)" on top of the donut inset
tag_a <- ggplot() + theme_void() +
  labs(tag = "a)") +
  theme(
    plot.tag = element_text(size = 16, face = "bold",
                            family = "Barlow Semi Condensed"),
    plot.tag.position = c(0, 1)
  )

#..Figure 1b — Time trend: distinct DOIs (line) & distinct species (stacked bars) ----
ridgeline_summary <- review %>%
  group_by(Limit, Year) %>%
  summarise(
    distinct_specs = n_distinct(Species),
    distinct_dois  = n_distinct(doi),
    .groups = "drop"
  ) %>%
  filter(!is.na(Limit), !is.na(Year)) %>%
  mutate(Limit = factor(Limit, levels = c("Lower", "Upper"))) %>%
  tidyr::complete(Year, Limit, fill = list(distinct_dois = 0, distinct_specs = 0))

major_breaks <- seq(0, 70, by = 10)
minor_breaks <- seq(5, 65, by = 10)
all_breaks   <- sort(c(major_breaks, minor_breaks))

p_main <- ggplot(ridgeline_summary) +
  geom_col(aes(Year, distinct_specs, fill = Limit), alpha = 0.5, position = "stack") +
  geom_line(aes(Year, distinct_dois, color = Limit, group = Limit), linewidth = 1.2) +
  scale_color_manual(values = c("Lower" = "#7B241C", "Upper" = "#21618C")) +
  scale_fill_manual(values = c("Lower" = "#7B241C", "Upper" = "#21618C")) +
  scale_y_continuous(
    breaks = all_breaks,
    labels = ifelse(all_breaks %% 10 == 0, all_breaks, paste0(all_breaks)),
    position = "right"
  ) +
  scale_x_continuous(limits = c(1986, 2026)) +
  theme_minimal() +
  labs(x = "Year", y = "Number of studies/ observations", tag = "b)  a)") +
  theme(
    legend.position = "bottom",
    legend.text  = element_text(size = 14),
    legend.title = element_text(size = 16),
    axis.title.x = element_text(size = 14),
    axis.title.y = element_text(size = 14),
    axis.text    = element_text(color = "black", size = 12),
    panel.grid   = element_blank(),
    axis.line    = element_line(color = "black", linewidth = 0.5),
    axis.ticks   = element_line(color = "black", linewidth = 0.5)
  ) +
  inset_element(
    p_donut_inset,
    left   = 0.02,
    top    = 0.98,
    right  = 0.47,
    bottom = 0.38,
    align_to = "plot"
  )

# Draw
p_main

#.Figure 2 (map and donuts) ----
#..Figure 2a - Map ----

#...Inputs 
# GMBA mountains + studies join (if needed upfront)
mtn <- st_read("data/GMBA_Inventory_v2/GMBA_Inventory_v2.0_standard.shp") 
studies <- read_excel("Cleaned_table_26.1.26.xlsx", sheet = 2) %>%
  select(Location) %>%
  rename(Level_03 = Location) %>%
  separate_rows(Level_03, sep = ",") %>%
  mutate(Level_03 = trimws(Level_03)) %>%  # remove extra spaces
  distinct() %>%
  filter(Level_03 != "Worldwide")
mtn_s <- mtn %>% semi_join(studies, by = "Level_03") %>%
  filter(is.na(Level_04)) %>% 
  st_make_valid()

# Coarse and study mountain layers (already prepared)
mtn_r <- st_read("data/Mountains_c.shp")
biomes_world <- st_read("data/official/wwf_terr_ecos.shp") %>%
  st_make_valid()

#...Projection & transform 
mollweide_projection <- st_crs("+proj=moll")

mtn_r_mollweide  <- st_transform(mtn_r, crs = mollweide_projection)
mtn_s_mollweide  <- st_transform(mtn_s, crs = mollweide_projection)
biomes_mollweide <- st_transform(biomes_world, crs = mollweide_projection)

#...Plot & export 
map_plot <- ggplot() +
  geom_sf(data = biomes_mollweide, fill = "grey80", color = "grey80") +
  geom_sf(data = mtn_r_mollweide, fill = "grey40", color = "grey40", linewidth = 0.075) +
  geom_sf(data = mtn_s_mollweide, fill = "#F1C40F", color = "#F1C40F", linewidth = 0.2) +
  theme_minimal() +
  theme(
    axis.text  = element_blank(),
    axis.title = element_blank(),
    axis.ticks = element_blank(),
    legend.position = "none",
    panel.background = element_rect(fill = "transparent", color = NA)
  ) +
  coord_sf(crs = mollweide_projection)

# ggsave("map_new.svg", plot = map_plot, device = "svg", width = 12, height = 7, units = "in")

#..Figure 2b - Donuts by locatin (observations + studies) ----

#...Location mapping & colors ----
location_mapping <- c(
  "Tibetan Plateau" = "Central Asia",
  "Karakoram" = "Central Asia",
  "Himalaya" = "Central Asia",
  "Central European Highlands" = "Central Europe",
  "Mediterranean islands" = "Central Europe",
  "South European Highlands" = "Central Europe",
  "Southwest European Highlands" = "Central Europe",
  "Pacific Coast Ranges" = "North America West",
  "Rocky Mountains" = "North America West",
  "Great Plains" = "North America West",
  "Central Andes" = "Andes",
  "Meseta Patagónica" = "Andes",
  "Northern Andes" = "Andes",
  "Southern Andes" = "Andes",
  "Blue Ridge Mountains" = "North America East",
  "Appalachian Plateaus" = "North America East"
)

color_palette <- c(
  # Abiotic (unchanged group)
  "Temperature"         = "#892ca0ff",
  "Growing season"      = "#c837abff",
  "Soil"                = "#9955ffff",
  "Water availability"  = "#e580ffff",
  "Light"               = "#f6d5ffff",
  "Topoclimatic"        = "#d1a0d1ff",
  "Nutrients"           = "#e9afc6ff",
  
  # Former Plasticity/Heterosis group → now these three
  "Colonization"                 = "#d73027ff",
  "Phenology"                    = "#ED4F1A",
  "Selection & local adaptation" = "#ff6600ff",
  "Gene flow & connectivity"                    = "#B22222",
  
  # Former Facilitation-led group → now these three
  "Plant-plant interactions"    = "#89a02cff",
  "Plant-animal interactions"   = "#718842ff",
  "Plant-microbe interactions"  = "#536c53ff"
  
)

# Order for stacks + legend
driver_order <- c(
  "Temperature","Growing season","Soil","Water availability","Light","Topoclimatic","Nutrients",
  "Plant-plant interactions","Plant-animal interactions","Plant-microbe interactions",
  "Selection & local adaptation", "Phenology", "Colonization", "Gene flow & connectivity"
)

#...by Observations ----
review_transformed <- review %>% rename(Driver = `Main Driver`)

review_upper <- review_transformed %>%
  separate_rows(Location, sep = ",\\s*") %>%
  filter(Limit == "Upper") %>%
  mutate(Location = recode(Location, !!!location_mapping)) %>%
  group_by(Location, Driver) %>%
  summarise(count = n(), .groups = "drop") %>%
  arrange(Location, desc(count))

review_lower <- review_transformed %>%
  separate_rows(Location, sep = ",\\s*") %>%
  filter(Limit == "Lower") %>%
  mutate(Location = recode(Location, !!!location_mapping)) %>%
  group_by(Location, Driver) %>%
  summarise(count = n(), .groups = "drop") %>%
  arrange(Location, desc(count))

review_combined <- bind_rows(
  review_upper %>% mutate(Limit = "Upper"),
  review_lower %>% mutate(Limit = "Lower")
)

# Totals per facet (for center labels)
panel_totals <- review_combined %>%
  group_by(Location, Limit) %>%
  summarise(total = sum(count), .groups = "drop")

# Per-facet proportions + factor levels
review_combined_prop <- review_combined %>%
  group_by(Location, Limit) %>%
  mutate(prop = count / sum(count)) %>%
  ungroup() %>%
  mutate(Driver = factor(Driver, levels = driver_order))

# Donuts

donut <- ggplot(review_combined_prop, aes(x = 2, y = prop, fill = Driver)) +
  geom_point(
    data = panel_totals %>% filter(Limit == "Upper"),
    aes(x = 0.5, y = 0), inherit.aes = FALSE,
    shape = 21, size = 9, fill = "lightgrey", color = "lightgrey"
  ) +
  geom_bar(stat = "identity", width = 1) +
  coord_polar(theta = "y") +
  scale_x_continuous(limits = c(0.5, 2.5), expand = c(0, 0)) +
  scale_y_continuous(expand = c(0, 0)) +
  geom_text(data = panel_totals %>% filter(Limit == "Upper"),
            aes(x = 0.5, y = 0, label = total),
            inherit.aes = FALSE, size = 5, fontface = "bold") +
  geom_text(data = panel_totals %>% filter(Limit == "Lower"),
            aes(x = 0.5, y = 0, label = total),
            inherit.aes = FALSE, size = 5, fontface = "plain") +
  facet_grid(rows = vars(Limit), cols = vars(Location), switch = "y") +
  theme_void() +
  theme(
    strip.placement  = "outside",
    strip.background = element_blank(),
    panel.spacing    = unit(-0.25, "pt"),
    plot.margin      = margin(0, 0, 0, 0),
    plot.title       = element_text(hjust = 0.5, face = "bold")  # optional styling
  ) 

donuts <- donut +
  scale_fill_manual(
    name   = "Factors",
    values = color_palette[driver_order],
    breaks = driver_order,
    drop   = FALSE
  ) +
  theme(
    legend.position    = "bottom",
    legend.direction   = "horizontal",
    legend.title.align = 0,
    legend.title       = element_text(margin = margin(b = 4), size = 14),
    legend.text        = element_text(size = 12)
  ) +
  guides(fill = guide_legend(
    title.position = "top",
    nrow = 7,
    byrow = FALSE
  )) 

ggsave("donuts_all_obs_final_2.svg", plot = donuts, width = 10, height = 4, units = "in")

#...by Studies ----
review_upper <- review_transformed %>%
  separate_rows(Location, sep = ",\\s*") %>%
  filter(Limit == "Upper") %>%
  mutate(Location = recode(Location, !!!location_mapping)) %>%
  group_by(Location, Driver, doi) %>%
  summarise(n_obs = n(), .groups = "drop") %>%
  select(-n_obs) %>%
  group_by(Location, Driver) %>%
  summarise(count = n(), .groups = "drop") %>%
  arrange(Location, desc(count))

review_lower <- review_transformed %>%
  separate_rows(Location, sep = ",\\s*") %>%
  filter(Limit == "Lower") %>%
  mutate(Location = recode(Location, !!!location_mapping)) %>%
  group_by(Location, Driver, doi) %>%
  summarise(n_obs = n(), .groups = "drop") %>%
  select(-n_obs) %>%
  group_by(Location, Driver) %>%
  summarise(count = n(), .groups = "drop") %>%
  arrange(Location, desc(count))

review_combined <- bind_rows(
  review_upper %>% mutate(Limit = "Upper"),
  review_lower %>% mutate(Limit = "Lower")
)

# Totals per facet (for center labels)
panel_totals <- review_combined %>%
  group_by(Location, Limit) %>%
  summarise(total = sum(count), .groups = "drop")

# Per-facet proportions + factor levels
review_combined_prop <- review_combined %>%
  group_by(Location, Limit) %>%
  mutate(prop = count / sum(count)) %>%
  ungroup() %>%
  mutate(Driver = factor(Driver, levels = driver_order))

# Donuts

donut <- ggplot(review_combined_prop, aes(x = 2, y = prop, fill = Driver)) +
  geom_point(
    data = panel_totals %>% filter(Limit == "Upper"),
    aes(x = 0.5, y = 0), inherit.aes = FALSE,
    shape = 21, size = 9, fill = "lightgrey", color = "lightgrey"
  ) +
  geom_bar(stat = "identity", width = 1) +
  coord_polar(theta = "y") +
  scale_x_continuous(limits = c(0.5, 2.5), expand = c(0, 0)) +
  scale_y_continuous(expand = c(0, 0)) +
  geom_text(data = panel_totals %>% filter(Limit == "Upper"),
            aes(x = 0.5, y = 0, label = total),
            inherit.aes = FALSE, size = 5, fontface = "bold") +
  geom_text(data = panel_totals %>% filter(Limit == "Lower"),
            aes(x = 0.5, y = 0, label = total),
            inherit.aes = FALSE, size = 5, fontface = "plain") +
  facet_grid(rows = vars(Limit), cols = vars(Location), switch = "y") +
  theme_void() +
  theme(
    strip.placement  = "outside",
    strip.background = element_blank(),
    panel.spacing    = unit(-0.25, "pt"),
    plot.margin      = margin(0, 0, 0, 0)
  )

donuts <- donut +
  scale_fill_manual(
    name   = "Factors",
    values = color_palette[driver_order],
    breaks = driver_order,
    drop   = FALSE
  ) +
  theme(
    legend.position    = "bottom",
    legend.direction   = "horizontal",
    legend.title.align = 0,
    legend.title       = element_text(margin = margin(b = 4), size = 14),
    legend.text        = element_text(size = 12)
  ) +
  guides(fill = guide_legend(
    title.position = "top",
    nrow = 7,
    byrow = FALSE
  ))

ggsave("donuts_all_stu_final_2.svg", plot = donuts, width = 10, height = 4, units = "in")

#.Figure 3 ----

#..by Studies ----
# Helper: count unique studies per Main Driver within filters
prepare_data_limit <- function(data, location, study_id) {
  data %>%
    filter(Limit %in% c(location, "Upper and lower")) %>%
    distinct(`Main Driver`, Effect, {{ study_id }}) %>%
    group_by(Effect, `Main Driver`) %>%
    summarise(n = dplyr::n(), .groups = "drop") %>%
    mutate(Location = location)
}

# EXAMPLE: replace StudyID with your actual study identifier column
upper_limit <- prepare_data_limit(species_upper, "Upper", doi)
lower_limit <- prepare_data_limit(species_lower, "Lower", doi)

desired_order <- c(
  "Phenology","Colonization","Gene flow & connectivity","Selection & local adaptation",
  "Plant-microbe interactions","Plant-animal interactions","Plant-plant interactions",
  "Light","Soil","Nutrients", "Growing season","Topoclimatic","Water availability",
  "Temperature"
)

bar <- bind_rows(upper_limit, lower_limit) %>%
  group_by(Location) %>%
  tidyr::complete(`Main Driver` = desired_order, Effect, fill = list(n = 0)) %>%
  ungroup() %>%
  group_by(Location, `Main Driver`) %>%
  summarise(
    n_total = sum(n),                               # all records for that driver
    n_limit = sum(n[Effect == "Limit"], na.rm = TRUE),
    .groups = "drop"
  ) %>%
  group_by(Location) %>%
  mutate(
    loc_total = sum(n_total),
    pct_total = ifelse(loc_total > 0, n_total / loc_total, 0),
    pct_limit = ifelse(loc_total > 0, n_limit / loc_total, 0)
  ) %>%
  ungroup() %>%
  mutate(`Main Driver` = factor(`Main Driver`, levels = desired_order))

cuts <- c(
  (match("Plant-microbe interactions", desired_order) - 0.5),
  (match("Light", desired_order) - 0.5)
)

mid_between <- function(a, b, levels) {
  (match(a, levels) + match(b, levels)) / 2
}

label_size <- 7  # ~14 pt

ggplot(bar, aes(x = `Main Driver`, fill = Location)) +
  geom_col(aes(y = pct_total),
           position = position_dodge(width = 0.9),
           alpha = 0.35) +
  geom_col(aes(y = pct_limit),
           position = position_dodge(width = 0.9),
           alpha = 1) +
  geom_vline(
    xintercept = cuts,
    linetype = "dotted",
    linewidth = 0.6,
    inherit.aes = FALSE
  ) +
  annotate(
    "text", x = "Topoclimatic", y = 0.2, label = "abiotic",
    vjust = 0.5, hjust = 0.5, size = label_size, color = "grey30"
  ) +
  annotate(
    "text", x = "Plant-animal interactions", y = 0.2, label = "interspecific",
    vjust = 0.5, hjust = 0.5, size = label_size, color = "grey30"
  ) +
  annotate(
    "text",
    x = mid_between("Gene flow & connectivity", "Phenology", desired_order),
    y = 0.2, label = "intraspecific",
    vjust = 0.5, hjust = 0.5, size = label_size, color = "grey30"
  ) +
  scale_x_discrete(limits = desired_order, drop = FALSE) +
  scale_y_continuous(
    labels = scales::percent_format(accuracy = 1),
    # limits = c(0, 0.31),
    position = "right",
    expand = expansion(mult = c(0, 0.02))
  ) +
  scale_fill_manual(
    values = c("#7B241C", "#21618C"),
    name = "Range Limit",
    labels = c("Lower range limit", "Upper range limit")
  ) +
  xlab("Drivers of the Upper Range Limit") +
  ylab("Percentage of studies per limit (%)") +
  theme_classic() +
  theme(
    axis.title.x = element_text(size = 16),
    axis.title.y = element_blank(),
    axis.text.x  = element_text(size = 14),
    axis.text.y  = element_text(size = 14),
    legend.position = "none"
  ) +
  coord_flip()

#..by Observations ----
prepare_data_limit <- function(data, location) {
  data %>%
    filter(Limit %in% c(location, "Upper and lower")) %>%
    group_by(Effect, `Main Driver`) %>%
    summarise(
      n = dplyr::n(),
      .groups = "drop"
    ) %>%
    mutate(Location = location)
}

upper_limit <- prepare_data_limit(species_upper, "Upper")
lower_limit <- prepare_data_limit(species_lower, "Lower")

desired_order <- c(
  "Gene flow & connectivity",
  "Phenology",
  "Colonization",
  "Selection & local adaptation",
  "Plant-animal interactions",
  "Plant-microbe interactions",
  "Plant-plant interactions",
  "Light",
  "Nutrients",
  "Soil",
  "Water availability",
  "Growing season",
  "Topoclimatic",
  "Temperature"
)

# Combine, ensure all drivers exist per Location (fill zeros), then compute % within Location
bar <- bind_rows(upper_limit, lower_limit) %>%
  group_by(Location) %>%
  tidyr::complete(`Main Driver` = desired_order, Effect, fill = list(n = 0)) %>%
  ungroup() %>%
  group_by(Location, `Main Driver`) %>%
  summarise(
    n_total = sum(n),                               # all records for that driver
    n_limit = sum(n[Effect == "Limit"], na.rm = TRUE),
    .groups = "drop"
  ) %>%
  group_by(Location) %>%
  mutate(
    loc_total = sum(n_total),
    pct_total = ifelse(loc_total > 0, n_total / loc_total, 0),
    pct_limit = ifelse(loc_total > 0, n_limit / loc_total, 0)
  ) %>%
  ungroup() %>%
  mutate(`Main Driver` = factor(`Main Driver`, levels = desired_order))

# positions between the requested categories
cuts <- c(
  (match("Plant-animal interactions", desired_order) - 0.5),
  (match("Light", desired_order) - 0.5)
)

# helper: numeric midpoint between two factor levels
mid_between <- function(a, b, levels) {
  (match(a, levels) + match(b, levels)) / 2
}

label_size <- 6  # ~14 pt

# Plot

ggplot(bar, aes(x = `Main Driver`, fill = Location)) +
  geom_col(aes(y = pct_total),
           position = position_dodge(width = 0.9),
           alpha = 0.35) +
  geom_col(aes(y = pct_limit),
           position = position_dodge(width = 0.9),
           alpha = 1) +
  geom_vline(
    xintercept = cuts,
    linetype = "dotted",
    linewidth = 0.6,
    inherit.aes = FALSE
  ) +
  annotate(
    "text", x = "Water availability", y = 0.22, label = "abiotic",
    vjust = 0.5, hjust = 0.5, size = label_size, color = "grey30"
  ) +
  annotate(
    "text", x = "Plant-animal interactions", y = 0.22, label = "interspecific",
    vjust = 0.5, hjust = 0.5, size = label_size, color = "grey30"
  ) +
  annotate(
    "text",
    x = mid_between("Colonization", "Phenology", desired_order),
    y = 0.22, label = "intraspecific",
    vjust = 0.5, hjust = 0.5, size = label_size, color = "grey30"
  ) +
  scale_x_discrete(limits = desired_order, drop = FALSE) +
  scale_y_continuous(
    labels = scales::percent_format(accuracy = 1),
    # limits = c(0, 0.31),
    position = "right",
    expand = expansion(mult = c(0, 0.045))
  ) +
  scale_fill_manual(
    values = c("#7B241C", "#21618C"),
    name = "Range Limit",
    labels = c("Lower range limit", "Upper range limit")
  ) +
  xlab("Drivers of the Upper Range Limit") +
  ylab("Percentage of observations per limit (%)") +
  theme_classic() +
  theme(
    axis.title.x = element_text(size = 16),
    axis.title.y = element_blank(),
    axis.text.x  = element_text(size = 14),
    axis.text.y  = element_text(size = 14),
    legend.position = "none"
  ) +
  coord_flip()

#.Figure 4 (Temperature specificity donut) ----

temp <- read_excel("Cleaned_table_26.1.26.xlsx", sheet = 6) %>%
  rename(n = `# of studies`) %>%
  group_by(Speficity) %>%
  summarise(total = sum(n, na.rm = TRUE), .groups = "drop") %>%
  mutate(percentage = total / sum(total) * 100) %>%
  filter(!is.na(Speficity)) %>%
  mutate(Speficity = factor(
    Speficity,
    levels = c("medium and aspect specific", "aspect specific", "medium specific", "unspecific")
  ))

ggplot(temp, aes(x = "", y = percentage, fill = Speficity)) +
  geom_bar(stat = "identity", width = 1) +
  coord_polar(theta = "y") +
  theme_void() +
  # theme_minimal(base_family = "Barlow Semi Condensed") +
  scale_fill_manual(
    values = c(
      "medium and aspect specific" = "#8E44AD",
      "aspect specific"            = "#A569BD",
      "medium specific"            = "#BB8FCE",
      "unspecific"                 = "#D2B4DE"
    ),
    labels = c("Medium & aspect", "Aspect", "Medium", "Unspecific")
  ) +
  geom_text(
    aes(label = paste0(round(percentage), "%")),
    position = position_stack(vjust = 0.5),
    color = "white", size = 6
  ) +
  annotate("point", x = 0, y = 0, size = 110, colour = "white") +
  labs(fill = "Specificity of temperature") +
  theme(legend.position = "none")

#.APPENDIX Figure A3a - Growth form bars ----

desired_order <- c("Giant rosette", "Shrub", "Cushion", "Graminoid", "Forb")

bar_upper <- upper %>%
  separate_rows(`Growth form`, sep = ",") %>%        # split comma-separated values into rows
  mutate(`Growth form` = trimws(`Growth form`)) %>%       # remove extra spaces after splitting
  mutate(`Growth form` = str_replace(`Growth form`, "Rosette plant", "Giant rosette")) %>%
  group_by(`Growth form`, Effect) %>%
  count(name = "n") %>%
  mutate(
    `Growth form` = factor(`Growth form`, levels = desired_order),
    Effect        = factor(Effect, levels = c("Nothing", "Limit"))
  ) %>%
  mutate(Location = "Upper")

bar_lower <- lower %>%
  separate_rows(`Growth form`, sep = ",") %>%        # split comma-separated values into rows
  mutate(`Growth form` = trimws(`Growth form`)) %>%       # remove extra spaces after splitting
  mutate(`Growth form` = str_replace(`Growth form`, "Rosette plant", "Giant rosette")) %>%
  group_by(`Growth form`, Effect) %>%
  count(name = "n") %>%
  mutate(
    `Growth form` = factor(`Growth form`, levels = desired_order),
    Effect        = factor(Effect, levels = c("Nothing", "Limit"))
  ) %>%
  mutate(Location = "Lower")

# Ensure missing combos exist (zeros)
empty_drivers_lower <- tibble(
  Location      = "Lower",
  `Growth form` = factor(c("Giant rosette", "Giant rosette", "Cushion", "Cushion", "Graminoid"),
                         levels = desired_order),
  Effect        = factor(c("Limit", "Nothing", "Limit", "Nothing", "Nothing"),
                         levels = c("Nothing", "Limit")),
  n             = 0
)

bar <- bind_rows(bar_upper, bar_lower, empty_drivers_lower)

totals <- bar %>%
  group_by(`Growth form`, Location) %>%
  summarise(n_total = sum(n), .groups = "drop")

bar <- bar %>%
  left_join(totals, by = c("Growth form", "Location")) %>%
  mutate(Location = factor(Location, levels = c("Upper", "Lower"))) %>%
  filter(!is.na(`Growth form`))

growthform <- ggplot(bar, aes(y = n_total, x = forcats::fct_rev(factor(`Growth form`, levels = desired_order)), fill = Location)) +
  geom_col(
    data = . %>% filter(Effect == "Nothing"),
    position = position_dodge(width = 0.9), alpha = 0.4
  ) +
  geom_col(
    data = . %>% filter(Effect == "Limit"),
    aes(y = n),
    position = position_dodge(width = 0.9), alpha = 1
  ) +
  scale_fill_manual(
    values = c("#21618C", "#7B241C"),
    name   = "Range Limit",
    labels = c("Upper range limit", "Lower range limit")
  ) +
  ylab("Number of species") +
  theme_classic() +
  scale_y_continuous(position = "left") +
  theme(
    axis.title.x = element_blank(),
    axis.title.y = element_text(size = 16),
    axis.text.x  = element_text(size = 16, angle = 45, hjust = 1),
    axis.text.y  = element_text(size = 14),
    legend.position = "none"
  )

#.Preparing table for Supplements ----
#..Read cleaned data 
review_tab <- read_excel("Cleaned_table_26.1.26.xlsx", sheet = 2)

# Columns to keep (in order)
wanted <- c(
  "Author","Year","doi","Location","Biome","Study_type","Limit",
  "Main Driver","Multiple Drivers","Interaction of Drivers","Effect",
  "Species","Growth form","Life_stage"
)

# Inform about any missing columns (won't stop execution)
missing <- setdiff(wanted, names(review_tab))
if (length(missing)) {
  warning("Missing columns not found in `review`: ", paste(missing, collapse = ", "))
}

review_tab <- review_tab %>%
  # 1) Keep only requested columns that exist (order preserved)
  select(all_of(intersect(wanted, names(.)))) %>%
  # 2) Canonicalize inputs used in per-DOI summaries (once)
  mutate(
    Species_clean  = str_squish(as.character(Species)),
    MainDriver_raw = coalesce(`Main Driver`, `Main Driver`),     # tolerate either header
    Main_clean     = str_squish(as.character(MainDriver_raw)),
    Inter_clean    = str_squish(as.character(`Interaction of Drivers`)),
    Effect_clean   = str_squish(as.character(Effect)),
    Growth_clean   = str_squish(as.character(`Growth form`)),
    Limit_clean    = str_squish(as.character(Limit))
  ) %>%
  # 3) Build a per-DOI summary table once
  group_by(doi) %>%
  summarise(
    `# of Species` = n_distinct(Species_clean[!is.na(Species_clean) & Species_clean != ""]),
    Species        = paste(sort(unique(Species_clean[!is.na(Species_clean) & Species_clean != ""])),
                           collapse = ", "),
    `# of Main Drivers` = n_distinct(Main_clean[!is.na(Main_clean) & Main_clean != ""]),
    `Main Driver` = paste(sort(unique(Main_clean[!is.na(Main_clean) & Main_clean != ""])),
                          collapse = ", "),
    `Interaction of Drivers` = paste(sort(unique(Inter_clean[!is.na(Inter_clean) & Inter_clean != ""])),
                                     collapse = ", "),
    `Effect` = paste(sort(unique(Effect_clean[!is.na(Effect_clean) & Effect_clean != ""])),
                     collapse = ", "),
    `Growth form` = paste(sort(unique(Growth_clean[!is.na(Growth_clean) & Growth_clean != ""])),
                          collapse = ", "),
    Limit = {
      vals <- Limit_clean[!is.na(Limit_clean) & Limit_clean != ""]
      n    <- n_distinct(vals)
      if (n > 1) "Both" else if (n == 1) unique(vals)[1] else NA_character_
    },
    .groups = "drop"
  ) %>%
  # 4) Join the DOI-level summary back to the row-level table, then drop row-level sources
  right_join(
    review_tab %>%
      select(all_of(intersect(wanted, names(.)))) %>%
      select(-Species, -`Main Driver`, -`Main Driver`, -`Multiple Drivers`,
             -`Interaction of Drivers`, -Effect, -`Growth form`, -Limit),
    by = "doi"
  ) %>%
  # 5) Biome tweak, then final renames and column order
  mutate(
    Biome = str_replace_all(Biome, regex("\\bNemoral\\b", ignore_case = TRUE), "Temperate"),
    Biome = str_squish(Biome)
  ) %>%
  rename(
    `Methodological approach` = `Study_type`,
    `Life stage`              = Life_stage,
    `# of factors`            = `# of Main Drivers`,
    `Factors`                 = `Main Driver`,
    `Multiple effects`        = `Interaction of Drivers`
  ) %>%
  select(any_of(c(
    "Author","Year","Biome","Location","# of Species","Methodological approach",
    "Limit","Factors","Multiple effects","Effect","Species","Growth form","Life stage"
  ))) %>%
  rename(
    `Location of study` = Location,
    `Number of species` = `# of Species`,
    `Research approach` = `Methodological approach`,
    `Factor`            = Factors,
    `Multiple Factors`  = `Multiple effects`,
    `Importance`        = Effect
  ) %>%
  # 6) Compute Multiple Factors (Yes/No) from Importance, place between Factor and Importance
  mutate(
    `Multiple Factors` = if_else(
      str_to_lower(str_squish(Importance)) == "no", "No", "Yes", missing = "Yes"
    )
  ) %>%
  relocate(`Multiple Factors`, .after = Factor) %>%
  relocate(Importance, .after = `Multiple Factors`) %>%
  distinct()

write_excel_csv(review_tab, "SupportingInformation1_TableS1.csv")

#.APPENDIX Figure A2b - Life stage treemap ----

tree <- review %>%
  group_by(Life_stage = `Life_stage`) %>%
  count(name = "n") %>%
  filter(!is.na(Life_stage)) %>%
  mutate(Life_stage = if_else(Life_stage == "NA", "not specified", Life_stage))

custom_colors <- c("#138D75", "#229954", "#28B463", "#1ABC9C")
color_map <- setNames(rep(custom_colors, length.out = nrow(tree)), tree$Life_stage)

treemap(
  tree,
  index = "Life_stage",
  vSize = "n",
  title = "",
  palette = color_map,
  border.col = "white",
  fontsize.labels = 20
)

#.APPENDIX: Drivers overall ----

bar <- review %>%
  select(`Type of Driver`, `Main Driver`, doi) %>%
  # fix the wording in both columns first
  mutate(across(c(`Type of Driver`, `Main Driver`),
                ~ stringr::str_replace_all(as.character(.x),
                                           c("\\bIntraspecies\\b" = "Intraspecific",
                                             "\\bInterspecies\\b" = "Interspecific")))) %>%
  distinct() %>%
  rename(group = `Type of Driver`) %>%
  mutate(
    `Main Driver` = case_when(
      group == "Interspecific" & `Main Driver` == "Gene flow & connectivity" ~ "Gene flow",
      TRUE ~ `Main Driver`
    ),
    group = case_when(
      `Main Driver` == "Temperature" ~ "Abiotic",
      TRUE ~ group
    )) %>%
  group_by(group, `Main Driver`) %>%
  summarise(n = n(), .groups = "drop") %>%
  filter(!is.na(group), !is.na(`Main Driver`)) %>%
  mutate(percentage = (n / 68) * 100) %>%     # total studies = 68
  mutate(`Main Driver` = forcats::fct_reorder(`Main Driver`, percentage))

ggplot(bar, aes(y = percentage, x = `Main Driver`, color = group)) +
  geom_segment(aes(xend = `Main Driver`, y = 0, yend = percentage), linewidth = 1.5) +
  geom_point(size = 4) +
  xlab("Drivers behind range limits") + ylab("Percentage of studies (%)") +
  scale_y_continuous(position = "right") +
  coord_flip(ylim = c(1, 60)) +
  scale_color_manual(values = c(
    "Abiotic"        = "#892ca0ff",
    "Interspecific"  = "#6f916fff",
    "Intraspecific"  = "#ff6600ff",
    "Other"          = "#ccccccff"
  )) +
  labs(color = "Type of factor") +
  theme_classic() +
  theme(
    panel.grid       = element_blank(),
    legend.position  = c(0.97, 0.15),
    legend.justification = c(1, 0),
    legend.background = element_rect(fill = scales::alpha("white", 0.85), color = NA),
    legend.title     = element_text(size = 15),
    legend.text      = element_text(size = 14),
    axis.title.x     = element_text(size = 16),
    axis.title.y     = element_blank(),
    axis.text.x      = element_text(size = 14),
    axis.text.y      = element_text(size = 14)
  )
