# Supplementary material for: On the Limits of Alpine Plants: A Systematic Review of the Factors Behind Species' Elevational Range Limits
Source: Ecol Evol. 2026 Mar 4;16(3):e73183. doi: 10.1002/ece3.73183 (PMC12959958; doi:10.1002/ece3.73183)
Supplement: Supplementary file 2 — Table S1: Studies included in the literature review. This table provides the full list of the 107 studies included in this review, including basic study information such as authors, publication year, study location and biome, number of species studied and their names, life stages and growth forms, research approach, the elevational range limit examined, the factors investigated, and the reported effects of these factors on the range limits. [file ECE3-16-e73183-s001.csv]

Author	Year	Biome	Location of study	Number of species	Research approach	Limit	Factor	Multiple Factors	Importance	Species	Growth form	Life stage
Kawai & Kudo	2018	Temperate	Japanese Archipelago	1	Model & Observation	Upper	Growing season	Yes	Limit	Gentiana nipponica	Forb	Adult stage
Daco, L and Colling, G and Matthies, D	2024	Winter-cold dryland	Tibetan Plateau	1	Observation & Experiment	Both	Selection & local adaptation	Yes	Limit, Nothing	Anthyllis vulneraria	Forb	Seedling and adult stage
Carscadden, K.A. and Doak, D.F. and Oldfather, M.F. and Emery, N.C.	2023	Winter-cold dryland	Rocky Mountains	2	Observation & Model	Both	Gene flow & connectivity, Temperature	Yes	Limit, Nothing	Potentilla hippina x pulcherrima, Potentilla pulcherrima	Forb	Seedling and adult stage
Dahle, IJ and Gya, R and T√∂pper, JP and Vandvik, V	2024	Boreal	North European Highlands	6	Experiment	Lower	Plant-plant interactions, Temperature	Yes	Limit, Nothing	Carex pallescens, Carex pilulifera, Hypericum maculatum, Succisa pratensis, Veronica officinalis, Viola canina	Forb, Graminoid	Seedling stage
V√°zquez-Ramirez, J and White, DJ and Harding, J and Hirst, MJ and Wevill, T and Venn, SE	2025	Temperate	Great Dividing Range	3	Experiment	Lower	Selection & local adaptation	Yes	Limit	Pappochroma bellidioides, Plantago euryphylla, Rytidosperma nudiflorum	Forb, Graminoid	Seedling and adult stage
Yang, JP and Su, PX and Meng, XH and Zhou, ZJ and Shi, R and Ding, XJ	2025	Winter-cold dryland	Tibetan Plateau	1	Experiment	Upper	Plant-animal interactions, Plant-plant interactions, Topoclimatic	Yes	Limit	Dasiphora fruticose	Shrub	not specified
Raath-Krüger et al.	2019	Arctic	Prince Edward Islands	1	Observation	Upper	Plant-plant interactions	Yes	Limit	Azorella selago	Cushion	not specified
Kohl et al.	2022	Temperate	Central European Highlands	1	Observation	Upper	Plant-animal interactions	Yes	Limit, Nothing	Clinopodium alpinum	Forb	Adult stage
Luo, WB and Liao, HX and Pal, RW and Callaway, RM	2025	Winter-cold dryland	Rocky Mountains	4	Experiment	Both	Plant-microbe interactions	Yes	Limit, Nothing	Calamagrostis purpurascens, Saxifraga tolmiei, Solidago multiradiata, Vahlodea atropurpurea	Forb, Graminoid	Seedling and adult stage
Atkin & Cummins	1994	Arctic	Arctic Cordillera	2	Experiment	Upper	Temperature	Yes	Limit	Dryas intergrifolia, Oxyria digyna	Forb	Adult stage
Diemer	1992	Temperate	Central European Highlands	1	Observation	Upper	Nutrients, Temperature	Yes	Limit, Nothing	Ranunculus glacialis	Forb	Seedling and adult stage
Maruta	1994	Temperate	Japanese Archipelago	2	Observation	Upper	Growing season	Yes	Limit	Polygonum cuspidatum, Polygonum weyrichii var. Alpinum	Forb	Seedling stage
Flegrova & Krahulec	1999	Temperate	Central European Highlands	1	Experiment	Lower	Plant-plant interactions	Yes	Limit	Anthoxanthum alpinum	Graminoid	Adult stage
Nagelmüller et al.	2016	Temperate	Central European Highlands	3	Experiment	Upper	Temperature	Yes	Limit	Homogyne alpina, Poa alpina var. vivipara, Ranunculus glacialis	Forb, Graminoid	not specified
Crepaz et al.	2021	Mediterranean	South European Highlands	1	Model & Observation	Upper	Plant-plant interactions	Yes	Limit	Carex humilis	Graminoid	not specified
Boller et al.	2023	Temperate	Central European Highlands	1	Observation	Both	Gene flow & connectivity	Yes	Limit	Festuca appenina x pratensis	Graminoid	not specified
Bonanomi, G and Idbella, M and Allegrezza, M and Tesei, G	2023	Mediterranean	South European Highlands	1	Observation	Lower	Temperature	Yes	Limit	Silene acaulis	Cushion	not specified
Angers-Blondin et al.	2018	Arctic	Alaska-Yukon Ranges	3	Experiment	Upper	Plant-plant interactions	Yes	Limit, Nothing	Salix arctica, Salix pulchra, Salix richardsonii	Shrub	Seedling stage
Kumari, M and Kumar, P and Saini, V and Joshi, R and Shankar, R and Kumar, R	2025	Subtropical	Himalaya	1	Experiment	Upper	Selection & local adaptation	Yes	Limit	Picrorhiza kurroa	Forb	Adult stage
Ruotsalainen et al.	2004	Boreal	North European Highlands	1	Experiment	Upper	Temperature	Yes	Limit	Gnaphalium norvegicum	Forb	Seedling and adult stage
Bannister et al.	2005	Temperate	South Island	5	Observation & Experiment	Upper	Light, Temperature	Yes	Limit, Nothing	Celmisia haastii, Celmisia prorepens, Celmisia viscosa, Dracophyllum muscoides, Hebe odora	Cushion, Forb, Shrub	not specified
Haynes et al.	2021	Boreal	Canadian Shield	3	Experiment	Lower	Colonization, Light	Yes	Limit	Nabalus boottii, Nabalus trifoliolatus vsr. nanus, Nabalus trifoliolatus vsr. Nanus	Forb	Seedling and adult stage
Garcia et al.	2023	Mediterranean	Pacific Coast Ranges	2	Observation	Lower	Plant-animal interactions	Yes	Limit	Penstemon davidsonii, Penstemon newberryi	Shrub	Adult stage
Dolezal et al.	2016	Subtropical	Himalaya	1	Observation	Upper	Temperature, Water availability	Yes	Limit	Myricaria elegans	Shrub	Adult stage
Li et al.	2016	Winter-cold dryland	Tibetan Plateau	1	Observation	Upper	Temperature	Yes	Limit	Rhododendron aganniphum	Shrub	not specified
Han et al.	2022	Winter-cold dryland	Tibetan Plateau	1	Observation	Both	Temperature, Water availability	Yes	Limit, Nothing	Salix oritrepha	Shrub	Adult stage
Li, Y. and He, H.S. and Zong, S. and Wu, M.M. and Chang, S.	2025	Temperate	Northeast China Mountains	1	Observation	Upper	Growing season, Topoclimatic	Yes	Limit	Rhododendron aureum	Shrub	not specified
Meng et al.	2016	Winter-cold dryland	Tibetan Plateau	6	Experiment	Both	Temperature	Yes	Limit	Carex scabrirostris, Kobresia humilis, Poa pratensis, Potentilla anserine, Potentilla nicea, Stipa aliena	Forb, Graminoid	Adult stage
C√°ceres-Mago, K and Llamb√≠, LD and C√°ceres, A	2023	Tropical	Northern Andes	1	Observation	Lower	Plant-plant interactions	Yes	Limit	Hypericum laricifolium	Shrub	not specified
Chen, JG and Chen, XF and Qian, LS and Zhang, YZ and Li, B and Shi, HH and Sun, L and Sch√∂b, C and Sun, H	2024	Winter-cold dryland	Tibetan Plateau	1	Observation & Experiment	Both	Growing season, Plant-plant interactions, Temperature, Water availability	Yes	Limit	Arenaria polytrichoides	Cushion	Seedling and adult stage
Cui et al.	2017	Winter-cold dryland	Tibetan Plateau	1	Experiment	Lower	Temperature, Water availability	Yes	Limit, Nothing	Koenigia islandica	Forb	Seedling and adult stage
Sedlacek et al.	2014	Temperate	Central European Highlands	1	Experiment	Upper	Plant-microbe interactions	Yes	Limit	Salix herbacea	Shrub	Seedling stage
Wheeler et al.	2015	Temperate	Central European Highlands	1	Experiment	Upper	Plant-plant interactions	Yes	Limit	Salix herbacea	Shrub	not specified
Wang, Y. and Liang, E. and Camarero, J.J.	2024	Winter-cold dryland	Tibetan Plateau	1	Observation	Upper	Plant-plant interactions, Temperature, Water availability	Yes	Limit	Salix	Shrub	Seedling and adult stage
Berio et al.	2022	Tropical	Hawaian Islands	1	Observation	Lower	Water availability	Yes	Limit	Argyroxyphium sandwicense subsp. macro­-cephalum	Rosette plant	Seedling and adult stage
Mucha, J and Zadworny, M and Walas, L and Aderek, EM and Durska, A and Koscielniak-Wawro, P and Oleksyn, J and Jagodzinski, AM and Comas, LH	2025	Boreal	North European Highlands	1	Observation & Model	Both	Nutrients, Soil, Temperature, Water availability	Yes	Limit, Nothing	Betula nana	Shrub	Seedling stage
Zong et al.	2022	Temperate	Northeast China Mountains	1	Model	Upper	Growing season	Yes	Limit	Rhododendron aureum	Shrub	not specified
Zou, LQ and Tian, F and Liang, TC and Eklundh, L and Tong, XY and Tagesson, T and Dou, YJ and He, T and Liang, SL and Fensholt, R	2023	Mixed (Arctic, Subtropical, Winter-cold dryland, Mediterranean, Temperate)	Worldwide, Alaska-Yukon Ranges, Rocky Mountains, Himalaya, Pacific Coast Ranges, Southern Andes	1	Observation & Model	Upper	Nutrients, Temperature, Topoclimatic, Water availability	Yes	Limit	NA	NA	NA
Carrer et al.	2019	Mediterranean	South European Highlands	1	Model & Observation	Upper	Growing season	Yes	Limit	Juniperus communis	Shrub	Adult stage
Cavieres & Arroyo	2000	Mediterranean	Central Andes	1	Experiment	Lower	Temperature	Yes	Nothing	Phacelia secunda	Forb	Seedling stage
Volder et al.	2000	Arctic	Arctic Cordillera	2	Experiment	Upper	Nutrients, Temperature	Yes	Limit	Cerastium alpinum, Saxifraga cespitosa	Cushion, Forb	Adult stage
Lyu & Alexander	2022	Temperate	Central European Highlands	7	Experiment	Lower	Plant-plant interactions	Yes	Limit	Anthyllis vulneraria ssp. alpestris, Arnica montana, Aster alpinus, Plantago alpina, Poa alpina, Sesleria caerulea, Trifolium badium	Forb, Graminoid	Seedling and adult stage
Dvorsky et al.	2016	Winter-cold dryland	Karakoram	8	Experiment	Upper	Temperature, Water availability	Yes	Limit, Nothing	Desideria pumila, Ladakiella klimesii, Poa attenuata, Saussurea inversa, Saxifraga cernua, Saxifraga nanella, Stellaria decumbens, Waldheimia tridactylites	Cushion, Forb, Graminoid	Adult stage
Pittermann & Sage	2000	Winter-cold dryland	Rocky Mountains	1	Experiment	Upper	Temperature	Yes	Limit	Bouteloua gracilis	Graminoid	not specified
Eshel et al.	2021	Subtropical	Southern Andes	32	Observation	Upper	Plant-microbe interactions, Selection & local adaptation	Yes	Limit	Adesmia erinacea, Adesmia spinosissima, Allionia incarnata, Aloysia deserticola, Ambrosia artemisioides, Aristida adscensionis, Atriplex imbricata, Azorella atacamensis, Baccharis boliviensis, Baccharis tola, Bouteloua simplex, Calamagrostis cabrerae, Calamagrostis crispa, Chorizanthe commissuralis, Chuquiraga atacamensis, Ephedra americana, Exodeconus integrifolius, Fabiana denudata, Fagonia chi…	Forb, Graminoid, Shrub, Cushion	not specified
Oldfather and Ackerly	2019	Temperate	Pacific Coast Ranges	4	Experiment	Lower	Temperature, Water availability	Yes	Limit, Nothing	Boechera lemmonii, Erigeron clokeyi, Solidago multiradiata, Townsendia condensata	Cushion, Forb	not specified
Yi et al.	2011	Winter-cold dryland	Tibetan Plateau	1	Observation	Both	Temperature, Water availability	Yes	Limit	fractional vegetation cover	NA	NA
Ale, R. and Zhang, L. and Raskoti, B.B. and Cui, G. and Pugnaire, F.I. and Luo, T.	2023	Subtropical	Himalaya	2	Observation	Both	Plant-plant interactions	Yes	Limit, Nothing	Caragana gerardiana, Caragana versicolor	Shrub	not specified
Dole≈æal, J. and Chondol, T. and Chlumsk√°, Z. and Altman, J. and Capkova, K. and Dvorsk√Ω, M. and Fibich, P. and Korznikov, K.A. and Ruka, A.T. and Kopeck√Ω, M. and Macek, M. and Rƒõh√°kov√°, K.	2024	Winter-cold dryland	Tibetan Plateau	1	Observation	Upper	Selection & local adaptation	Yes	Limit	NA	Forb, Graminoid, Cushion	Adult stage
Villa, S and Magoga, G and Montagna, M and Pierce, S	2024	Temperate	Central European Highlands	1	Observation	Both	Plant-animal interactions	Yes	Nothing	Campanula raineri	Forb	Seedling and adult stage
Thakur, D and Rathore, N and Jandov√°, V and M√ºnzbergov√°, Z and Dolezal, J	2025	Subtropical	Himalaya	1	Observation	Both	Temperature, Water availability	Yes	Limit	Salix flabellaris	Shrub	Adult stage
de Bello et al.	2011	Winter-cold dryland	Karakoram	1	Observation	Upper	Plant-plant interactions	Yes	Nothing	Thylacospermum caespitosum	Shrub	not specified
Gugger et al.	2015	Temperate	Central European Highlands	14	Experiment	Lower	Selection & local adaptation	Yes	Limit	Acinos alpinus, Anthoxanthum alpinum, Anthyllis vulneraria ssp. alpestris, Arabis alpina, Campanula scheuchzeri, Centaurea montana, Dianthus sylvestris, Geum montanum, Lotus alpinus, Onobrychis montana, Phleum alpinum, Plantago alpina, Silene vulgaris ssp. glareosa, Trifolium pratense ssp. nivale	Forb, Graminoid	Adult stage
Alsdurf et al.	2013	Temperate	Great Plains	1	Experiment	Lower	Plant-animal interactions, Water availability	Yes	Limit	Boechera stricta	Forb	not specified
Nagelmüller et al.	2017	Temperate	Central European Highlands	4	Experiment	Upper	Temperature	Yes	Limit	Poa alpina, Ranunculus glacialis, Rumex alpinus, Tussilago farfara	Forb, Graminoid	Adult stage
Walter, GM and Monro, K and Terranova, D and la Spina, E and Majorana, M and Pepe, G and Clark, J and Cozzolino, S and Cristaudo, A and Hiscock, SJ and Bridle, J	2024	Mediterranean	Mediterranean islands	1	Experiment	Lower	Selection & local adaptation	Yes	Limit	Senecio aethnensis	Forb	Seedling stage
Nomoto, H and Fior, S and Alexander, J	2024	Temperate	Central European Highlands	4	Experiment	Lower	Plant-plant interactions, Water availability	Yes	Limit	Anthyllis vulneraria ssp. alpestris, Campanula scheuchzeri, Plantago alpina, Trifolium badium	Forb	Adult stage
Narasimhan, A and Willi, Y	2025	Temperate	Central European Highlands	3	Experiment	Both	Selection & local adaptation	Yes	Limit	Arabis caerulea, Cardamine resedifolia, Noccaea corymbosa	Forb	Seedling and adult stage
Tisinai, SL and Anderson, JT and Denney, DA and Busch, JW	2025	Winter-cold dryland	Rocky Mountains	1	Experiment	Both	Selection & local adaptation	Yes	Limit	Boechera stricta	Forb	Seedling and adult stage
Du, ZQ and Xing, YW and Han, TS	2024	Winter-cold dryland	Tibetan Plateau	1	Experiment	Both	Selection & local adaptation	Yes	Limit	Rorippa elata	Forb	Seedling and adult stage
Bovay, B and Jolidon, E and Descombes, P and Defossez, E and Rasmann, S	2025	Temperate	Central European Highlands	9	Experiment	Lower	Plant-animal interactions	Yes	Limit	Anthyllis vulneraria ssp. alpestris, Carex sempervirens, Festuca ovina subsp. Laevigata, Helictotrichon versicolor, Linaria alpina, Plantago alpina, Ranunculus alpestris, Sesleria caerulea, Trifolium alpinum	Forb, Graminoid	not specified
Hargreaves et al.	2015	Boreal	Rocky Mountains	1	Observation	Upper	Plant-animal interactions	Yes	Nothing	Rhinathus minor	Forb	Adult stage
CaraDonna & Bain	2016	Winter-cold dryland	Rocky Mountains	8	Experiment	Upper	Phenology, Selection & local adaptation, Temperature	Yes	Limit, Nothing	Delphinium barbeyi, Delphinium nuttallianum, Erigeron flagellaris, Erigeron speciosus, Hydrophyllum capitatum, Hydrophyllum fendleri, Mertensia ciliata, Mertensia fusiformis	Forb	Adult stage
Helm, N and Chytry, K and H√ºlber, K and Moser, D and Wessely, J and Gattringer, A and Hausharter, J and Pauli, H and Winkler, M and Saccone, P and Lamprecht, A and Rutzinger, M and Mayr, A and Kollert, A and Dullinger, S	2024	Temperate	Central European Highlands	30	Observation & Model	Upper	Colonization, Plant-plant interactions, Topoclimatic	Yes	Limit	Agrostis rupestris, Androsace alpina, Cardamine resedifolia, Carex curvula, Cerastium uniﬂorum, Erigeron uniflorus, Festuca halleri agg., Gentiana bavarica, Gnaphalium supinum, Helictochloa versicolor, Jacobaea incana, Leucanthemopsis alpina, Luzula spicata, Minuartia gerardii, Minuartia sedoides, Oreochloa disticha, Phyteuma hemisphaericum, Poa alpina, Poa laxa, Primula glutinosa, Ranunculus gla…	Cushion, Forb, Graminoid	not specified
Chen, DL and Jia, CZ and Zhao, XH and Yuan, Z and Luo, XP and Bao, JL and Zhang, H and Zhang, Z and Hu, XW	2025	Winter-cold dryland	Tibetan Plateau	1	Experiment	Both	Selection & local adaptation	Yes	Limit	Elymus nutans	Graminoid	Seedling and adult stage
Wang et al.	2021	Winter-cold dryland	Tibetan Plateau	1	Model & Observation	Upper	Temperature, Water availability	Yes	Limit	Salix	Shrub	not specified
Spasojevic et al.	2014	Mediterranean	Pacific Coast Ranges	3	Experiment	Upper	Plant-plant interactions, Topoclimatic	Yes	Limit, Nothing	Arabis aculeolata, Horkelia sericata, Phacelia corymbosa	Forb	Adult stage
Hargreaves & Eckert	2019	Boreal	Rocky Mountains	1	Experiment	Both	Selection & local adaptation	Yes	Limit	Rhinathus minor	Forb	Seedling and adult stage
Lynn et al.	2021	Winter-cold dryland	Rocky Mountains	3	Experiment	Lower	Plant-animal interactions	Yes	Limit	Elymus scribneri, Festuca brachyphylla, Poa alpina	Graminoid	not specified
Lyu, S and Alexander, JM	2023	Temperate	Central European Highlands	7	Experiment	Lower	Plant-plant interactions	Yes	Limit	Anthyllis alpestris, Arnica montana, Aster alpinus, Plantago alpina, Poa alpina, Sesleria caerulea, Trifolium badium	Forb, Graminoid	Seedling and adult stage
Carley et al.	2025	Temperate	Rocky Mountains	1	Experiment	Lower	Plant-animal interactions, Selection & local adaptation, Water availability	Yes	Limit	Boechera stricta	Forb	Seedling and adult stage
McIntyre & Strauss	2017	Mediterranean	Pacific Coast Ranges	1	Experiment	Both	Selection & local adaptation	Yes	Limit	Claytonia perfoliata	Forb	Seedling and adult stage
Krushelnycky et al.	2013	Tropical	Hawaian Islands	1	Observation	Lower	Water availability	Yes	Limit	Argyroxyphium sandwicense subsp. macro­-cephalum	Rosette plant	not specified
Gimenez-Benavides et al.	2008	Mediterranean	Southwest European Highlands	1	Model & Observation	Lower	Colonization, Plant-animal interactions, Water availability	Yes	Limit	Silene ciliata	Forb	Seedling stage
Taschler & Neuner	2004	Temperate	Central European Highlands	14	Observation & Experiment	Upper	Temperature	Yes	Limit	Androsace alpina, Artemisia genipi, Cerastium uniﬂorum, Geum reptans, Oxyria digyna, Poa alpina, Ranunculus glacialis, Saxifraga bryoides, Saxifraga moschata, Saxifraga oppositifolia, Sedum alpestre, Silene acaulis, Tanacetum alpinum, Veronica bellidioides	Cushion, Forb, Graminoid	Adult stage
Lambrecht et al.	2007	Winter-cold dryland	Rocky Mountains	1	Experiment	Both	Temperature, Water availability	Yes	Limit, Nothing	Artemisia tridentata	Forb	Seedling stage
Garcia-Camacho et al.	2009	Mediterranean	Southwest European Highlands	1	Model & Observation	Lower	Topoclimatic	Yes	Limit	Armeria caespitosa	Cushion	Adult stage
Gimenez-Benavides et al.	2007	Mediterranean	Southwest European Highlands	1	Experiment	Both	Selection & local adaptation	Yes	Limit	Silene ciliata	Forb	Seedling stage
Boucher et al.	2012	Temperate	Central European Highlands	1	Observation	Upper	Temperature	Yes	Limit	Androsace	Cushion	not specified
Klimes & Dolezal	2010	Winter-cold dryland	Karakoram	14	Experiment	Upper	Growing season, Soil, Temperature	Yes	Limit, Nothing	Alyssum klimesii, Aphragmus oxycarpus, Carex sagaensi, Desideria pumila, Draba altaica, Draba oreades, Erytrichium hemisphaericum, Microgynoecium tibeticum, Pegaeophyton scapiflorum, Poa attenuata, Saussurea hypsipeta, Saxifraga nanella, Stellaria depressa, Waldheimia tridactylites	Cushion, Forb, Graminoid	Adult stage
von Büren & Hiltbrunner	2022	Temperate	Central European Highlands	2	Observation & Experiment	Upper	Temperature	Yes	Limit	Carex curvula, Nardus stricta	Graminoid	Adult stage
Halbritter et al.	2015	Temperate	Central European Highlands, North European Highlands	2	Experiment	Upper	Selection & local adaptation	Yes	Limit	Plantago lanceolata, Plantago major	Forb	not specified
Luo, LY and Jin, GH and Ma, PF and Li, DZ	2024	Winter-cold dryland, Subtropical	Tibetan Plateau, South China Mountains	6	Observation	Upper	Selection & local adaptation	Yes	Limit	Fargesia adpressa, Fargesia angustissima, Fargesia melanostachys, Yushania brevipaniculata, Yushania farinosa, Yushania weixiensis	Graminoid	Adult stage
Pugnaire et al.	2015	Winter-cold dryland	Tibetan Plateau	1	Observation	Upper	Plant-plant interactions	Yes	Limit	Androsace tapete	Cushion	not specified
Schuchardt, MA and Berauer, BJ and Duc, AL and Ingrisch, J and Niu, YJ and Bahn, M and Jentsch, A	2023	Temperate	Central European Highlands	1	Experiment	Lower	Plant-plant interactions, Selection & local adaptation	Yes	Limit	Plant-soil mesocosms	NA	not specified
Cavieres, LA and Sanhueza, CE and Hern√°ndez-Fuentes, C	2024	Mediterranean	Central Andes	6	Experiment	Lower	Plant-plant interactions, Temperature	Yes	Limit, Nothing	Azorella madreporica, Cerastium arvense, Gamocarpha ventosa, Noccaea magellanica, Rytidosperma pictum, Taraxacum officinale	Cushion, Forb, Graminoid	not specified
B√ºntgen, U and Jandova, V and Dolezal, J	2025	Winter-cold dryland	Tibetan Plateau	1	Observation	Upper	Topoclimatic	Yes	Limit	Potentilla parmirica	Forb	not specified
White, FJ and Mondoni, A and Corli, A and Shrestha, BB and Rossi, G and Orsenigo, S	2024	Subtropical	Himalaya	4	Experiment	Upper	Soil, Temperature, Water availability	Yes	Limit, Nothing	Erigeron multiradiatus, Potentilla cuneata, Saussurea nepalensis, Youngia gracilipes	Forb	Seedling stage
Mangral, ZA and Ul Islam, S and Majeed, A and Tariq, L and Goel, S and Barik, SK and Dar, TU	2025	Subtropical	Himalaya	1	Observation	Upper	Selection & local adaptation	Yes	Limit	Rhododendron anthopogon	Shrub	Adult stage
Hirst, MJ and V√°zquez-Ram√≠rez, J and Rendall, AR and Venn, SE	2025	Temperate	Great Dividing Range	20	Experiment	Upper	Temperature	Yes	Limit	Brachyscome nivalis, Brachyscome scapigera, Celmisia sericophylla, Craspedia auratia, Dracophyllum continentis, Juncus falcatus, Leucochrysum alpinum, Luzula novae-cambriae, Microseris lanceolata, Olearia frostii, Pappochroma nitidum, Plantago euryphylla, Poa hiemata, Podolepis laciniata, Podolepis robusta, Scleranthus biflorus, Senecio linearifolius, Senecio pinnatifolius, Wittsteinia vacciniace…	Cushion, Forb, Graminoid, Shrub	Seedling stage
Cuena-Lombrana et al.	2016	Mediterranean	Mediterranean islands	1	Experiment	Upper	Temperature	Yes	Limit	Gentiana lutea subsp. Lutea	Forb	Seedling stage
Gurung et al.	2019	Subtropical	Himalaya	1	Experiment	Both	Selection & local adaptation	Yes	Limit	Primula sikkimensis	Forb	Adult stage
Felkel, S and Tremetsberger, K and Moser, D and Dohm, JC and Himmelbauer, H and Winkler, M	2023	Temperate	Central European Highlands	2	Observation	Both	Gene flow & connectivity, Selection & local adaptation	Yes	Limit	Achillea clusiana, Campanula pulla	Forb	not specified
Cavieres et al.	2007	Mediterranean	Central Andes	2	Observation & Experiment	Upper	Plant-plant interactions	Yes	Limit	Azorella monantha, Laretia acaulis	Cushion	Seedling stage
Dona & Galen	2007	Winter-cold dryland	Appalachian Plateaus	1	Experiment	Upper	Plant-plant interactions	Yes	Limit	Salix	Shrub	Seedling and adult stage
Macek et al.	2012	Winter-cold dryland	Karakoram	2	Observation	Upper	Nutrients	Yes	Limit	Poa attenuata, Waldheimia stricta	Forb, Graminoid	Adult stage
Moeller et al.	2012	Mediterranean	Pacific Coast Ranges	1	Observation & Experiment	Both	Plant-animal interactions	Yes	Limit	Clarkia xantiana ssp. Xantiana	Forb	Adult stage
Aikens & Roach	2014	Temperate	Blue Ridge Mountains	1	Observation	Both	Topoclimatic	Yes	Limit	Prenanthes roanensis	Forb	not specified
Wied & Galen	1998	Winter-cold dryland	Rocky Mountains	2	Observation	Upper	Plant-plant interactions	Yes	Limit	Cirsium scopulorum, Frasera speciosa	Forb	Seedling stage
Perez	1987	Tropical	Northern Andes	1	Observation	Upper	Temperature, Water availability	Yes	Limit	Coespeletia lutescens	Rosette plant	not specified
Havström et al.	1993	Arctic, Boreal	Spitsbergen, North European Highlands	1	Experiment	Lower	Plant-plant interactions	Yes	Limit	Cassiope tetragona	Shrub	Adult stage
Galen	1990	Temperate	Appalachian Plateaus	1	Observation	Lower	Plant-animal interactions	Yes	Limit	Polemonium viscosum	Forb	Adult stage
Diemer	1996	Temperate	Central European Highlands	1	Observation	Upper	Plant-animal interactions	Yes	Nothing	Ranunculus glacialis	Forb	not specified
Theodose & Bowman	1997	Winter-cold dryland	Rocky Mountains	2	Experiment	Both	Nutrients, Plant-plant interactions, Water availability	Yes	Limit, Nothing	Deschampsia cespitosa, Kobresia myosuroides	Graminoid	Adult stage
Garcia-Camacho et al.	2010	Mediterranean	Southwest European Highlands	1	Observation	Both	Colonization, Topoclimatic	Yes	Limit, Nothing	Armeria caespitosa	Cushion	Seedling stage
Theobald et al.	2016	Temperate	Pacific Coast Ranges	1	Observation	Both	Plant-animal interactions	Yes	Nothing	Erythronium montanum	Forb	Adult stage
Gaire, B.S. and Dhakal, S. and Devkota, A. and Tiwari, A. and Paudel, B.R. and Shrestha, U.B. and Shrestha, B.B.	2024	Subtropical	Himalaya	1	Experiment	Lower	Temperature, Water availability	Yes	Limit	Aconitum spicatum	Forb	Seedling stage
